# Supplementary material for: An Epidemiological Survey of Fluid Resuscitation Practices for Adult Burns Patients in the United Kingdom
Source: Eur Burn J. 2025 Jul 9;6(3):40. doi: 10.3390/ebj6030040 (PMC12285936; doi:10.3390/ebj6030040)
Supplement: Supplementary file 1 [file ebj-06-00040-s001.zip]

Archive with 1 entries (1 files):
- ebj-3733116-supplementary.pdf
